# Supplementary material for: A Systems Biology Approach for Prioritizing ASD Genes in Large or Noisy Datasets
Source: Int J Mol Sci. 2025 Feb 27;26(5):2078. doi: 10.3390/ijms26052078 (PMC11900372; doi:10.3390/ijms26052078)
Supplement: Supplementary file 1 [file ijms-26-02078-s001.zip]

Archive with 4 entries (4 files):
- Supplementary Figures.pdf
- Supplementary File S1.pdf
- Supplementary Table S1.csv
- Supplementary Table S2.csv
